# Supplementary material for: Dynamic resolution of functionally related gene sets in response to acute heat stress
Source: BMC Mol Biol. 2007 Jun 5;8:46. doi: 10.1186/1471-2199-8-46 (PMC1904231; doi:10.1186/1471-2199-8-46)
Supplement: Additional File 1 — Heat Shock supplementary probe lists. Table of genes that form the extracellular matrix protein-mediated signaling probe set, and the heat shock probe set, respectively. [file 1471-2199-8-46-S1.xls]

## Sheet: Sheet1
	BMP pathway		Extracellular matrix protein-mediated signaling		Stress Response
	Name		Name		Name6
	MAD homolog 1 (Drosophila)		RIKEN cDNA 6330442E02 gene		adenosine A2a receptor adenosine A2a receptor
	mitogen activated protein kinase 14		integrin beta 2-like		adenosine A2a receptor adenosine A2a receptor
	mitogen activated protein kinase 14		procollagen, type XV		ADP-ribosyltransferase (NAD+, poly (ADP-ribose polymerase)-like 3
	activin A receptor, type 1		integrin beta 5		ADP-ribosyltransferase (NAD+, poly (ADP-ribose polymerase)-like 3
	LIM-domain containing, protein kinase		insulin-like growth factor binding protein 4		ADP-ribosyltransferase (NAD+, poly(ADP-ribose) polymerase)-like 2
	basic helix-loop-helix domain containing, class B2		laminin, alpha 5		cDNA sequence BC021891
	bone morphogenetic protein 7		insulin-like growth factor binding protein 4		DNA segment, Chr 3, University of California at Los Angeles 1
	activin receptor IIB		insulin-like growth factor binding protein 4		DNA segment, Chr 3, University of California at Los Angeles 1
	bone morphogenic protein receptor, type II (serine/threonine kinase)		laminin, alpha 3		DnaJ (Hsp40) homolog, subfamily A, member 1
	mitogen activated protein kinase kinase kinase 7		integrin beta 1 (fibronectin receptor beta)		DnaJ (Hsp40) homolog, subfamily A, member 1
	MAD homolog 2 (Drosophila)		laminin, gamma 2		DnaJ (Hsp40) homolog, subfamily A, member 1
	transforming growth factor, beta receptor I		insulin like growth factor binding protein 3 insulin-like growth factor binding protein 3		DnaJ (Hsp40) homolog, subfamily A, member 2
	transforming growth factor, beta receptor I		insulin-like growth factor binding protein 4		DnaJ (Hsp40) homolog, subfamily A, member 2
	transforming growth factor, beta receptor I		insulin-like growth factor binding protein 1		DnaJ (Hsp40) homolog, subfamily A, member 2
	MAD homolog 5 (Drosophila)		netrin 1		DnaJ (Hsp40) homolog, subfamily A, member 3
	T-cell leukemia, homeobox 2		dystroglycan 1		DnaJ (Hsp40) homolog, subfamily A, member 3
	activin A receptor, type 1B		dystroglycan 1 dystroglycan 1		DnaJ (Hsp40) homolog, subfamily A, member 4
	MAD homolog 4 (Drosophila)		gene model 484, (NCBI)		DnaJ (Hsp40) homolog, subfamily A, member 4
	MAD homolog 4 (Drosophila)		tenascin XB		DnaJ (Hsp40) homolog, subfamily A, member 4
	MAD homolog 6 (Drosophila)		pinin		DnaJ (Hsp40) homolog, subfamily B, member 1
	bone morphogenetic protein receptor, type 1B		laminin, beta 2		DnaJ (Hsp40) homolog, subfamily B, member 1
	bone morphogenetic protein 4		integrin beta 6		DnaJ (Hsp40) homolog, subfamily B, member 12
	MAD homolog 7 (Drosophila)		transforming growth factor, beta induced		DnaJ (Hsp40) homolog, subfamily B, member 4
	bone morphogenetic protein receptor, type 1A		insulin-like growth factor binding protein 2		DnaJ (Hsp40) homolog, subfamily B, member 4
	bone morphogenetic protein receptor, type 1A		fibronectin 1		DnaJ (Hsp40) homolog, subfamily B, member 5
	bone morphogenetic protein receptor, type 1A		laminin gamma 3		DnaJ (Hsp40) homolog, subfamily B, member 5
	bone morphogenetic protein receptor, type 1A		laminin B1 subunit 1		DnaJ (Hsp40) homolog, subfamily B, member 5
	mitogen activated protein kinase kinase kinase 7		netrin 4		DnaJ (Hsp40) homolog, subfamily C, member 14
	LIM-domain containing, protein kinase		integrin beta 7		DnaJ (Hsp40) homolog, subfamily C, member 14
	inhibitor of DNA binding 1		insulin-like growth factor binding protein 6		DnaJ (Hsp40) homolog, subfamily C, member 14
	mitogen activated protein kinase 1		EGF-like-domain, multiple 5		glutathione peroxidase 1
	mitogen activated protein kinase kinase 6		integrin beta 1 (fibronectin receptor beta)		glutathione peroxidase 2
	activating transcription factor 2		pinin		glutathione peroxidase 3
	activin A receptor, type IC		obscurin, cytoskeletal calmodulin and titin-interacting RhoGEF		glutathione peroxidase 4
	bone morphogenetic protein 7		sarcospan		glutathione peroxidase 4
	MAD homolog 5 (Drosophila)		laminin, alpha 2		glutathione peroxidase 5
	bone morphogenetic protein receptor, type 1B		integrin beta 4		glutathione peroxidase 6
	activin A receptor, type IC		latent transforming growth factor beta binding protein 2		glutathione peroxidase 7
	bone morphogenetic protein receptor, type 1B		procollagen, type XVIII, alpha 1		growth arrest and DNA-damage-inducible 45 alpha
	MAD homolog 7 (Drosophila)		laminin, beta 3		growth arrest and DNA-damage-inducible 45 beta
	MAD homolog 1 (Drosophila)		insulin like growth factor binding protein 3 insulin-like growth factor binding protein 3		growth arrest and DNA-damage-inducible 45 beta
	activin A receptor, type 1		integrin beta 5		growth arrest and DNA-damage-inducible 45 gamma
	cytochrome P450, family 11, subfamily a, polypeptide 1		tenascin N		heat shock 27kDa protein 8
	aggrecan 1		pinin		heat shock 27kDa protein 8
	MAD homolog 9 (Drosophila)		agrin		heat shock 70kD protein 5 (glucose-regulated protein)
	MAD homolog 3 (Drosophila)		agrin		heat shock 70kD protein 5 (glucose-regulated protein)
	MAD homolog 3 (Drosophila)		protein tyrosine phosphatase, receptor type, J		heat shock 70kDa protein 14
	anti-Mullerian hormone		integrin beta 6		heat shock 70kDa protein 14
	activin receptor IIA		procollagen, type XVIII, alpha 1		heat shock factor 1
	activin A receptor, type II-like 1		integrin beta 5		heat shock factor 2
	MAD homolog 5 (Drosophila)		laminin, gamma 1		heat shock factor 2 heat shock factor 2
	mitogen activated protein kinase 14		insulin-like growth factor binding protein 5		heat shock protein 1
	MAD homolog 3 (Drosophila)		laminin B1 subunit 1		heat shock protein 1
	MAD homolog 1 (Drosophila)		dystroglycan 1		heat shock protein 1, alpha
			transforming growth factor, beta induced		heat shock protein 1, alpha
			laminin, alpha 1		heat shock protein 1, alpha
			sarcospan		heat shock protein 1, beta
			chondroitin sulfate proteoglycan 5		heat shock protein 1, beta
			NONE		heat shock protein 1-like
			dystroglycan 1		heat shock protein 105
			laminin, gamma 1		heat shock protein 105
			integrin beta 2		heat shock protein 1A
			tenascin C		heat shock protein 2
			integrin beta 5		heat shock protein 2 heat shock protein 2
			insulin-like growth factor binding protein 4		heat shock protein 4
			transforming growth factor, beta induced		heat shock protein 8
			netrin 3		heat shock protein 8
			transforming growth factor, beta induced		heat shock protein 8
			insulin-like growth factor binding protein 4		heat shock protein family, member 7 (cardiovascular)
			dermatopontin		heat shock protein family, member 7 (cardiovascular)
			laminin B1 subunit 1		heat shock protein family, member 7 (cardiovascular)
			laminin, alpha 5		heat shock protein, A
					heat shock protein, A
					heat shock protein, A
					heat shock protein, alpha-crystallin-related, B6
					heat shock transcription factor 4
					hypoxia up-regulated 1
					hypoxia up-regulated 1
					hypoxia up-regulated 1
					leukemia inhibitory factor
					leukemia inhibitory factor
					leukemia inhibitory factor
					lipopolysaccharide binding protein
					methionine sulfoxide reductase A
					mitogen activated protein kinase 13
					mitogen activated protein kinase kinase kinase 10
					mitogen activated protein kinase kinase kinase 11
					mitogen-activated protein kinase kinase kinase 9
					nuclear factor, erythroid derived 2, like 3
					nuclear factor, erythroid derived 2, like 3
					nuclear factor, erythroid derived 2,-like 1
					nuclear receptor subfamily 3, group C, member 1
					nuclear receptor subfamily 3, group C, member 1
					osmotic stress protein
					osmotic stress protein
					poly (ADP-ribose) polymerase family, member 1
					poly (ADP-ribose) polymerase family, member 1
					poly (ADP-ribose) polymerase family, member 1
					protein kinase AMP activated beta 2 non catalytic subunit protein kinase, AMP-activated, beta 2 non-catalytic subunit
					protein kinase, AMP-activated, beta 1 non-catalytic subunit
					protein kinase, AMP-activated, beta 1 non-catalytic subunit
					protein kinase, AMP-activated, beta 2 non-catalytic subunit
					protein kinase, AMP-activated, beta 2 non-catalytic subunit
					protein kinase, AMP-activated, gamma 1 non-catalytic subunit
					protein kinase, AMP-activated, gamma 1 non-catalytic subunit
					protein kinase, AMP-activated, gamma 2 non-catalytic subunit
					protein kinase, AMP-activated, gamma 2 non-catalytic subunit
					protein kinase, AMP-activated, gamma 2 non-catalytic subunit
					RIKEN cDNA 1700014P03 gene
					RIKEN cDNA 2310016C16 gene
					RIKEN cDNA 2410051C13 gene RIKEN cDNA 2410051C13 gene
					RIKEN cDNA 2810032E02 gene
					RIKEN cDNA 2810451A06 gene
					RIKEN cDNA 2810451A06 gene
					RIKEN cDNA 4732437J24 gene
					stress-induced phosphoprotein 1
					TNF receptor-associated protein 1
					TNF receptor-associated protein 1
					trefoil factor 3, intestinal
					tumor rejection antigen gp96
					tumor rejection antigen gp96
					ubiquitination factor E4B, UFD2 homolog (S. cerevisiae)
					ubiquitination factor E4B, UFD2 homolog (S. cerevisiae)
